# Supplementary material for: Genome-Wide Identification, Characterization and Expression Analysis of Toll-like Receptors in Marbled Rockfish (Sebastiscus marmoratus)
Source: Int J Mol Sci. 2022 Sep 26;23(19):11357. doi: 10.3390/ijms231911357 (PMC9569901; doi:10.3390/ijms231911357)
Supplement: Supplementary file 1 [file ijms-23-11357-s001.zip]

Archive with 3 entries (2 files):
- Supplementary Table S1.xlsx
- __MACOSX/
- __MACOSX/._Supplementary Table 1.xlsx
