# Supplementary material for: Genome-Wide Identification, Characterization and Expression Analysis of Toll-like Receptors in Marbled Rockfish (Sebastiscus marmoratus)
Source: Int J Mol Sci. 2022 Sep 26;23(19):11357. doi: 10.3390/ijms231911357 (PMC9569901; doi:10.3390/ijms231911357)
Supplement: Supplementary file 1 [file ijms-23-11357-s001.zip › Supplementary Table S1.xlsx]

## Sheet: Sheet1
Table S1. Information summary of TLRs used to construct the phylogenetic tree
Species	TLR	Accession number	Species	TLR	Accession number	Species	TLR	Accession number
Danio rerio	TLR1	AAI63271.1	Epinephelus coioides	TLR1	AEB32452.1	Sebastes schlegelii	TLR2-1	QXJ40776.1
Danio rerio	TLR2	AAQ90474.1	Epinephelus coioides	TLR-2	AIS23535.1	Sebastes schlegelii	TLR2-2	QXJ40774.1
Danio rerio	TLR3	AAI07956.1	Epinephelus coioides	TLR2	AEB32453.1	Sebastes schlegelii	TLR3	QXJ40783.1
Danio rerio	TLR4a	ACE74929.1	Epinephelus coioides	TLR2-2	AIS23533.1	Sebastes schlegelii	TLR5S	QXJ40784.1
Danio rerio	TLR4b	AAQ90475.1	Epinephelus coioides	TLR2-3	AIS23534.1	Sebastes schlegelii	TLR5M	QXJ40777.1
Danio rerio	TLR5a	AVQ55079.1	Epinephelus coioides	TLR3	AEX01718.1	Sebastes schlegelii	TLR7	QXJ40782.1
Danio rerio	TLR5b	AVQ55078.1	Epinephelus coioides	TLR5M	AIS23536.1	Sebastes schlegelii	TLR8	QXJ40781.1
Danio rerio	TLR6	NP_001124065.1	Epinephelus coioides	TLR5S	ACV04459.1	Sebastes schlegelii	TLR9	QXJ40780.1
Danio rerio	TLR7	XP_021334735.1	Epinephelus coioides	TLR7	AIS23537.1	Sebastes schlegelii	TLR13	QXJ40778.1
Danio rerio	TLR8	XP_001920594.5	Epinephelus coioides	TLR8	AIS23538.1	Homo sapiens	TLR1	AAC34137.1
Danio rerio	TLR9	AAI63628.1	Epinephelus coioides	TLR9a	ACV04893.1	Homo sapiens	TLR2	AAY85650.1
Danio rerio	TLR13	XP_021329861.1	Epinephelus coioides	TLR9b	ACV04894.1	Homo sapiens	TLR3	AAC34134.1
Danio rerio	TLR18	AAI63840.1	Epinephelus coioides	TLR13	AUO16779.1	Homo sapiens	TLR4	AAY82270.1
Danio rerio	TLR19	NP_001352353.1	Epinephelus coioides	TLR21	AEK49148.1	Homo sapiens	TLR5	ACM69034.1
Danio rerio	TLR21	AAI63075.1	Epinephelus coioides	TLR21b	AEK49147.1	Homo sapiens	TLR6	ABY67133.1
Danio rerio	TLR22	AAI63527.1	Epinephelus coioides	TLR22	AGA84053.1	Homo sapiens	TLR7	AAF60188.1
Miichthys miiuy	TLR1	KJ66261.1	Takifugu rubripes	TLR1	AAW69368.1	Homo sapiens	TLR8	AAF78036.1
Miichthys miiuy	TLR2a	AFG21856.1	Takifugu rubripes	TLR2	AAW69370.1	Homo sapiens	TLR9	AAF78037.1
Miichthys miiuy	TLR2b	AKN63433.1	Takifugu rubripes	TLR3	AAW69373.1	Homo sapiens	TLR10	AAK26744.1
Miichthys miiuy	TLR3	ALJ55565.1	Takifugu rubripes	TLR5	AAW69374.1	Larimichthys crocea	TLR1	AHB51065.1
Miichthys miiuy	TLR5S	ALJ55567.1	Takifugu rubripes	TLR5S	AAW69378.1	Larimichthys crocea	TLR2	KAE8279491.1
Miichthys miiuy	TLR5M	ALJ55566.1	Takifugu rubripes	TLR7	AAW69375.1	Larimichthys crocea	TLR3	ADR01099.1
Miichthys miiuy	TLR7	ALJ55568.1	Takifugu rubripes	TLR8	AAW69376.1	Larimichthys crocea	TLR7	AGO28200.1
Miichthys miiuy	TLR8	ALJ55569.1	Takifugu rubripes	TLR9	AAW69377.1	Larimichthys crocea	TLR8	AGO28201.1
Miichthys miiuy	TLR9	ALJ55570.1	Takifugu rubripes	TLR14	AAW69369.1	Larimichthys crocea	TLR9a	ACF60624.1
Miichthys miiuy	TLR13	ALJ55571.1	Takifugu rubripes	TLR21	AAW69371.1	Larimichthys crocea	TLR9b	ACF60625.1
Miichthys miiuy	TLR14	ALJ55572.1	Takifugu rubripes	TLR22	AAW69372.1	Larimichthys crocea	TLR13	TMS09249.1
Miichthys miiuy	TLR21	ALJ55573.1	Takifugu rubripes	TLR23	AAW70378.1	Larimichthys crocea	TLR21	AOZ21302.1
Miichthys miiuy	TLR22	ALJ55574.1	Sebastes schlegelii	TLR1	QXJ40775.1	Larimichthys crocea	TLR22	ADK77870.1
Miichthys miiuy	TLR23	ALJ55575.1	Sebastes schlegelii	TLR2	QXJ40773.1
